# Supplementary material for: The diverse radiodont fauna from the Marjum Formation of Utah, USA (Cambrian: Drumian)
Source: PeerJ. 2021 Jan 19;9:e10509. doi: 10.7717/peerj.10509 (PMC7821760; doi:10.7717/peerj.10509)
Supplement: Supplemental Information 2 [file peerj-09-10509-s002.xlsx]

## Sheet: BodyLengthPavhantia
The diverse radiodont fauna from the Marjum Formation of Utah, USA (Cambrian: Drumian)
Pates, S., Lerosey-Aubril, R., Daley, A.C., Kier, C., Bonino, E. & Ortega-Hernández, J.
SUPPLEMENTARY TABLE 2
Estimated body lengths of Pahvantia specimens
Catalogue #	Central element of carapace	Body length		Illustration
	Maximum length (cm) [posterior margin to tip of anterior spine]	Mininum estimate (cm) [Hurdia ratio: 0.48]*	Maximum estimate (cm) [Hurdia ratio: 0.42]*
KUMIP134187	8.738	18.2042	20.8048	Lerosey-Aubril & Pates, 2018, Sup. Fig. 2b
KUMIP134878	4	8.33333	9.52381	Lerosey-Aubril & Pates, 2018, Sup. Fig. 2a
KUMIP134879	9.588	19.975	22.8286	Lerosey-Aubril & Pates, 2018, Sup. Fig. 2c
KUMIP314084	4.8	10	11.4286	Lerosey-Aubril & Pates, 2018, Sup. Fig. 2e
KUMIP314089	3.55	7.39583	8.45238	Lerosey-Aubril & Pates, 2018, Fig. 1a, b; Sup. Fig. 2g
UMNH.IP.6075a+b	5.62	11.7083	13.381	Lerosey-Aubril et al. in press,
UMNH.IP.6095a+b	4.55	9.47917	10.8333	Lerosey-Aubril et al. in press,
UMNH.IP.6103	7.93	16.5208	18.881	Lerosey-Aubril et al. in press,
UMNH.IP.6104	9.83	20.4792	23.4048	Lerosey-Aubril et al. in press,
UMNH.IP.6118	2.34	4.875	5.57143	Lerosey-Aubril et al. in press,
UMNH.IP.6119a+b	5.69	11.8542	13.5476	Lerosey-Aubril et al. in press,
UMNH.IP.14.4.2	9.73	20.2708	23.1667	New
UMNH.IP.6101	8.2	17.0833	19.5238	New
UMNH.IP.6105	10.28	21.4167	24.4762	New
*see Lerosey-Aubril et al. in press, Supplementary Table S3
Rk 1: maximum lengths in italics were calculated using measured maximum widths and an average max. length/max. width ratio of 3.4
Rk 2: KUMIP314090, NHMU-5472, 5466, 5584A+B are too incomplete to permit measurement of length or width
Reference
LEROSEY-AUBRIL, R. & PATES, S. 2018. New suspension-feeding radiodont suggests evolution of microplanktivory in Cambrian macronekton. Nature communications, 9(1), 3774.
LEROSEY-AUBRIL, R., KIMMIG, J., PATES, S., SKABELUND, J., WEUG, A. & ORTEGA-HERNÁNDEZ, J. In press. New exceptionally-preserved panarthropods from the Drumian Wheeler Konservat-Lagerstätte of the House Range of Utah. Papers in Palaeontology.
